# Supplementary material for: Peripheral bone structure, geometry, and strength and muscle density as derived from peripheral quantitative computed tomography and mortality among rural south Indian older adults
Source: PLOS Glob Public Health. 2022 Oct 4;2(10):e0000333. doi: 10.1371/journal.pgph.0000333 (PMC10022329; doi:10.1371/journal.pgph.0000333)
Supplement: S1 Data — (ZIP) [file pgph.0000333.s001.zip]

Archive with 280 entries (240 files):
- Jammy_data/Dr Jammy_s Paper data_/
- Jammy_data/Dr Jammy_s Paper data_/Datasets/
- Jammy_data/Dr Jammy_s Paper data_/Datasets/analytics/
- Jammy_data/Dr Jammy_s Paper data_/Datasets/analytics/22April_2019/
- Jammy_data/Dr Jammy_s Paper data_/Datasets/analytics/22April_2019/all4survival.sas7bdat
- Jammy_data/Dr Jammy_s Paper data_/Datasets/analytics/22April_2019/all4survival.xlsx
- Jammy_data/Dr Jammy_s Paper data_/Datasets/analytics/22April_2019/causal mediation analysis.sas
- Jammy_data/Dr Jammy_s Paper data_/Datasets/analytics/22April_2019/covariates.xlsx
- Jammy_data/Dr Jammy_s Paper data_/Datasets/analytics/22April_2019/cox output.htm
- Jammy_data/Dr Jammy_s Paper data_/Datasets/analytics/22April_2019/cox regression.sas
- Jammy_data/Dr Jammy_s Paper data_/Datasets/analytics/22April_2019/cox results.xlsx
- Jammy_data/Dr Jammy_s Paper data_/Datasets/analytics/22April_2019/descriptives output.htm
- Jammy_data/Dr Jammy_s Paper data_/Datasets/analytics/22April_2019/descriptives.sas
- Jammy_data/Dr Jammy_s Paper data_/Datasets/analytics/22April_2019/descriptives.xlsx
- Jammy_data/Dr Jammy_s Paper data_/Datasets/analytics/22April_2019/KM curves Stata commands.pdf
- Jammy_data/Dr Jammy_s Paper data_/Datasets/analytics/22April_2019/KM curves.docx
- Jammy_data/Dr Jammy_s Paper data_/Datasets/analytics/22April_2019/mediation example.htm
- Jammy_data/Dr Jammy_s Paper data_/Datasets/analytics/22April_2019/merge pqct n covar.sas
- Jammy_data/Dr Jammy_s Paper data_/Datasets/analytics/22April_2019/pqct_3sd_data.xlsx
- Jammy_data/Dr Jammy_s Paper data_/Datasets/analytics/22April_2019/pqct_death_time.xls
- Jammy_data/Dr Jammy_s Paper data_/Datasets/analytics/22April_2019/pqct_nool.xls
- Jammy_data/Dr Jammy_s Paper data_/Datasets/analytics/22April_2019/setting data.docx
- Jammy_data/Dr Jammy_s Paper data_/Datasets/analytics/22April_2019/use.sas7bdat
- Jammy_data/Dr Jammy_s Paper data_/Datasets/analytics/22April_2019/Use.xlsx
- Jammy_data/Dr Jammy_s Paper data_/Datasets/analytics/25 april 2019/
- Jammy_data/Dr Jammy_s Paper data_/Datasets/analytics/25 april 2019/Data/
- Jammy_data/Dr Jammy_s Paper data_/Datasets/analytics/25 april 2019/Data/All/
- Jammy_data/Dr Jammy_s Paper data_/Datasets/analytics/25 april 2019/Data/All/all_OL.xlsx
- Jammy_data/Dr Jammy_s Paper data_/Datasets/analytics/25 april 2019/Data/All/use.sas7bdat
- Jammy_data/Dr Jammy_s Paper data_/Datasets/analytics/25 april 2019/Data/All/Use.xlsx
- Jammy_data/Dr Jammy_s Paper data_/Datasets/analytics/25 april 2019/Data/Men/
- Jammy_data/Dr Jammy_s Paper data_/Datasets/analytics/25 april 2019/Data/Men/KM curves.log
- Jammy_data/Dr Jammy_s Paper data_/Datasets/analytics/25 april 2019/Data/Men/med4way_nointer.ado
- Jammy_data/Dr Jammy_s Paper data_/Datasets/analytics/25 april 2019/Data/Men/mediation do file.do
- Jammy_data/Dr Jammy_s Paper data_/Datasets/analytics/25 april 2019/Data/Men/men.sas7bdat
- Jammy_data/Dr Jammy_s Paper data_/Datasets/analytics/25 april 2019/Data/Men/men_NOOL.xls
- Jammy_data/Dr Jammy_s Paper data_/Datasets/analytics/25 april 2019/Data/Men/men_OL.xls
- Jammy_data/Dr Jammy_s Paper data_/Datasets/analytics/25 april 2019/Data/Men/use_men.dta
- Jammy_data/Dr Jammy_s Paper data_/Datasets/analytics/25 april 2019/Data/Men/use_men.sas7bdat
- Jammy_data/Dr Jammy_s Paper data_/Datasets/analytics/25 april 2019/Data/Men/use_men.xls
- Jammy_data/Dr Jammy_s Paper data_/Datasets/analytics/25 april 2019/Data/Women/
- Jammy_data/Dr Jammy_s Paper data_/Datasets/analytics/25 april 2019/Data/Women/use_women.dta
- Jammy_data/Dr Jammy_s Paper data_/Datasets/analytics/25 april 2019/Data/Women/use_women.sas7bdat
- Jammy_data/Dr Jammy_s Paper data_/Datasets/analytics/25 april 2019/Data/Women/use_women.xls
- Jammy_data/Dr Jammy_s Paper data_/Datasets/analytics/25 april 2019/Data/Women/use_womenall.sas7bdat
- Jammy_data/Dr Jammy_s Paper data_/Datasets/analytics/25 april 2019/Data/Women/Women_NOOL.xls
- Jammy_data/Dr Jammy_s Paper data_/Datasets/analytics/25 april 2019/Data/Women/Women_OL.xls
- Jammy_data/Dr Jammy_s Paper data_/Datasets/analytics/25 april 2019/Outputs and program files/
- Jammy_data/Dr Jammy_s Paper data_/Datasets/analytics/25 april 2019/Outputs and program files/all cox regression.sas
- Jammy_data/Dr Jammy_s Paper data_/Datasets/analytics/25 april 2019/Outputs and program files/causal mediation analysis.sas
- Jammy_data/Dr Jammy_s Paper data_/Datasets/analytics/25 april 2019/Outputs and program files/coding quartiles.do
- Jammy_data/Dr Jammy_s Paper data_/Datasets/analytics/25 april 2019/Outputs and program files/cox regression.sas
- Jammy_data/Dr Jammy_s Paper data_/Datasets/analytics/25 april 2019/Outputs and program files/descriptives.sas
- Jammy_data/Dr Jammy_s Paper data_/Datasets/analytics/25 april 2019/Outputs and program files/KM-Logrank.do
- Jammy_data/Dr Jammy_s Paper data_/Datasets/analytics/25 april 2019/Outputs and program files/men cox regression.sas
- Jammy_data/Dr Jammy_s Paper data_/Datasets/analytics/25 april 2019/Outputs and program files/men cox results.htm
- Jammy_data/Dr Jammy_s Paper data_/Datasets/analytics/25 april 2019/Outputs and program files/women cox regression.sas
- Jammy_data/Dr Jammy_s Paper data_/Datasets/analytics/25 april 2019/Outputs and program files/women cox results.htm
- Jammy_data/Dr Jammy_s Paper data_/Datasets/analytics/25 april 2019/tables_docs/
- Jammy_data/Dr Jammy_s Paper data_/Datasets/analytics/25 april 2019/tables_docs/All KM curves.docx
- Jammy_data/Dr Jammy_s Paper data_/Datasets/analytics/25 april 2019/tables_docs/cox results.xlsx
- Jammy_data/Dr Jammy_s Paper data_/Datasets/analytics/25 april 2019/tables_docs/descriptives.xlsx
- Jammy_data/Dr Jammy_s Paper data_/Datasets/analytics/25 april 2019/tables_docs/details of outliers.xlsx
- Jammy_data/Dr Jammy_s Paper data_/Datasets/analytics/25 april 2019/tables_docs/Log rank test.xlsx
- Jammy_data/Dr Jammy_s Paper data_/Datasets/analytics/25 april 2019/tables_docs/Men KM curves.docx
- Jammy_data/Dr Jammy_s Paper data_/Datasets/analytics/25 april 2019/tables_docs/pQCT descriptives.xlsx
- Jammy_data/Dr Jammy_s Paper data_/Datasets/analytics/25 april 2019/tables_docs/Proportional hazard assumption.xlsx
- Jammy_data/Dr Jammy_s Paper data_/Datasets/analytics/25 april 2019/tables_docs/Women KM curves.docx
- Jammy_data/Dr Jammy_s Paper data_/Datasets/analytics/25 June 2019/
- Jammy_data/Dr Jammy_s Paper data_/Datasets/analytics/25 June 2019/Data/
- Jammy_data/Dr Jammy_s Paper data_/Datasets/analytics/25 June 2019/Data/All/
- Jammy_data/Dr Jammy_s Paper data_/Datasets/analytics/25 June 2019/Data/All/all_OL.xlsx
- Jammy_data/Dr Jammy_s Paper data_/Datasets/analytics/25 June 2019/Data/All/use.sas7bdat
- Jammy_data/Dr Jammy_s Paper data_/Datasets/analytics/25 June 2019/Data/All/Use.xlsx
- Jammy_data/Dr Jammy_s Paper data_/Datasets/analytics/25 June 2019/Data/All/use_vitd.sas7bdat
- Jammy_data/Dr Jammy_s Paper data_/Datasets/analytics/25 June 2019/Data/fracture.xlsx
- Jammy_data/Dr Jammy_s Paper data_/Datasets/analytics/25 June 2019/Data/Men/
- Jammy_data/Dr Jammy_s Paper data_/Datasets/analytics/25 June 2019/Data/Men/KM curves.log
- Jammy_data/Dr Jammy_s Paper data_/Datasets/analytics/25 June 2019/Data/Men/med4way_nointer.ado
- Jammy_data/Dr Jammy_s Paper data_/Datasets/analytics/25 June 2019/Data/Men/men.sas7bdat
- Jammy_data/Dr Jammy_s Paper data_/Datasets/analytics/25 June 2019/Data/Men/men_NOOL.xls
- Jammy_data/Dr Jammy_s Paper data_/Datasets/analytics/25 June 2019/Data/Men/men_OL.xls
- Jammy_data/Dr Jammy_s Paper data_/Datasets/analytics/25 June 2019/Data/Men/menfrac_use.sas7bdat
- Jammy_data/Dr Jammy_s Paper data_/Datasets/analytics/25 June 2019/Data/Men/menfracvitd.csv
- Jammy_data/Dr Jammy_s Paper data_/Datasets/analytics/25 June 2019/Data/Men/menfracvitd_use.dta
- Jammy_data/Dr Jammy_s Paper data_/Datasets/analytics/25 June 2019/Data/Men/menfracvitd_use.sas7bdat
- Jammy_data/Dr Jammy_s Paper data_/Datasets/analytics/25 June 2019/Data/Men/use_men.dta
- Jammy_data/Dr Jammy_s Paper data_/Datasets/analytics/25 June 2019/Data/Men/use_men.sas7bdat
- Jammy_data/Dr Jammy_s Paper data_/Datasets/analytics/25 June 2019/Data/Men/use_men.xls
- Jammy_data/Dr Jammy_s Paper data_/Datasets/analytics/25 June 2019/Data/vitd.sas7bdat
- Jammy_data/Dr Jammy_s Paper data_/Datasets/analytics/25 June 2019/Data/VitD.xlsx
- Jammy_data/Dr Jammy_s Paper data_/Datasets/analytics/25 June 2019/Data/Women/
- Jammy_data/Dr Jammy_s Paper data_/Datasets/analytics/25 June 2019/Data/Women/use_women.dta
- Jammy_data/Dr Jammy_s Paper data_/Datasets/analytics/25 June 2019/Data/Women/use_women.sas7bdat
- Jammy_data/Dr Jammy_s Paper data_/Datasets/analytics/25 June 2019/Data/Women/use_women.xls
- Jammy_data/Dr Jammy_s Paper data_/Datasets/analytics/25 June 2019/Data/Women/use_womenall.sas7bdat
- Jammy_data/Dr Jammy_s Paper data_/Datasets/analytics/25 June 2019/Data/Women/women fracvitd.csv
- Jammy_data/Dr Jammy_s Paper data_/Datasets/analytics/25 June 2019/Data/Women/Women_NOOL.xls
- Jammy_data/Dr Jammy_s Paper data_/Datasets/analytics/25 June 2019/Data/Women/Women_OL.xls
- Jammy_data/Dr Jammy_s Paper data_/Datasets/analytics/25 June 2019/Data/Women/womenfrac_use.sas7bdat
- Jammy_data/Dr Jammy_s Paper data_/Datasets/analytics/25 June 2019/Data/Women/womenfracvitd_use.dta
- Jammy_data/Dr Jammy_s Paper data_/Datasets/analytics/25 June 2019/Data/Women/womenfracvitd_use.sas7bdat
- Jammy_data/Dr Jammy_s Paper data_/Datasets/analytics/25 June 2019/Outputs and program files/
- Jammy_data/Dr Jammy_s Paper data_/Datasets/analytics/25 June 2019/Outputs and program files/all cox regression.sas
- Jammy_data/Dr Jammy_s Paper data_/Datasets/analytics/25 June 2019/Outputs and program files/causal mediation analysis.sas
- Jammy_data/Dr Jammy_s Paper data_/Datasets/analytics/25 June 2019/Outputs and program files/coding quartiles.do
- Jammy_data/Dr Jammy_s Paper data_/Datasets/analytics/25 June 2019/Outputs and program files/cox models.do
- Jammy_data/Dr Jammy_s Paper data_/Datasets/analytics/25 June 2019/Outputs and program files/cox regression.sas
- Jammy_data/Dr Jammy_s Paper data_/Datasets/analytics/25 June 2019/Outputs and program files/descriptives.sas
- Jammy_data/Dr Jammy_s Paper data_/Datasets/analytics/25 June 2019/Outputs and program files/Graphs/
- Jammy_data/Dr Jammy_s Paper data_/Datasets/analytics/25 June 2019/Outputs and program files/Graphs/Men/
- Jammy_data/Dr Jammy_s Paper data_/Datasets/analytics/25 June 2019/Outputs and program files/Graphs/Men/MD.gph
- Jammy_data/Dr Jammy_s Paper data_/Datasets/analytics/25 June 2019/Outputs and program files/Graphs/Men/R33 EndoC.gph
- Jammy_data/Dr Jammy_s Paper data_/Datasets/analytics/25 June 2019/Outputs and program files/Graphs/Men/R33CTCK.gph
- Jammy_data/Dr Jammy_s Paper data_/Datasets/analytics/25 June 2019/Outputs and program files/Graphs/Men/R33CvBMD.gph
- Jammy_data/Dr Jammy_s Paper data_/Datasets/analytics/25 June 2019/Outputs and program files/Graphs/Men/R33SSIp.gph
- Jammy_data/Dr Jammy_s Paper data_/Datasets/analytics/25 June 2019/Outputs and program files/Graphs/Men/R4TvBMD.gph
- Jammy_data/Dr Jammy_s Paper data_/Datasets/analytics/25 June 2019/Outputs and program files/Graphs/Men/T33 EndoC.gph
- Jammy_data/Dr Jammy_s Paper data_/Datasets/analytics/25 June 2019/Outputs and program files/Graphs/Men/T33 SSIp.gph
- Jammy_data/Dr Jammy_s Paper data_/Datasets/analytics/25 June 2019/Outputs and program files/Graphs/Men/T33CTCK.gph
- Jammy_data/Dr Jammy_s Paper data_/Datasets/analytics/25 June 2019/Outputs and program files/Graphs/Men/T33CvBMD.gph
- Jammy_data/Dr Jammy_s Paper data_/Datasets/analytics/25 June 2019/Outputs and program files/Graphs/Men/T4TvBMD.gph
- Jammy_data/Dr Jammy_s Paper data_/Datasets/analytics/25 June 2019/Outputs and program files/Graphs/Women/
- Jammy_data/Dr Jammy_s Paper data_/Datasets/analytics/25 June 2019/Outputs and program files/Graphs/Women/MD.gph
- Jammy_data/Dr Jammy_s Paper data_/Datasets/analytics/25 June 2019/Outputs and program files/Graphs/Women/R33CTCK.gph
- Jammy_data/Dr Jammy_s Paper data_/Datasets/analytics/25 June 2019/Outputs and program files/Graphs/Women/R33CvBMD.gph
- Jammy_data/Dr Jammy_s Paper data_/Datasets/analytics/25 June 2019/Outputs and program files/Graphs/Women/R33ENDO C.gph
- Jammy_data/Dr Jammy_s Paper data_/Datasets/analytics/25 June 2019/Outputs and program files/Graphs/Women/R33SSIp.gph
- Jammy_data/Dr Jammy_s Paper data_/Datasets/analytics/25 June 2019/Outputs and program files/Graphs/Women/R4TvBMD.gph
- Jammy_data/Dr Jammy_s Paper data_/Datasets/analytics/25 June 2019/Outputs and program files/Graphs/Women/T33CTCK.gph
- Jammy_data/Dr Jammy_s Paper data_/Datasets/analytics/25 June 2019/Outputs and program files/Graphs/Women/T33CvBMD.gph
- Jammy_data/Dr Jammy_s Paper data_/Datasets/analytics/25 June 2019/Outputs and program files/Graphs/Women/T33ENDOC.gph
- Jammy_data/Dr Jammy_s Paper data_/Datasets/analytics/25 June 2019/Outputs and program files/Graphs/Women/T33SSIp.gph
- Jammy_data/Dr Jammy_s Paper data_/Datasets/analytics/25 June 2019/Outputs and program files/Graphs/Women/T4TvBMD.gph
- Jammy_data/Dr Jammy_s Paper data_/Datasets/analytics/25 June 2019/Outputs and program files/KM-Logrank.do
- Jammy_data/Dr Jammy_s Paper data_/Datasets/analytics/25 June 2019/Outputs and program files/mediation do file.do
- Jammy_data/Dr Jammy_s Paper data_/Datasets/analytics/25 June 2019/Outputs and program files/men cox regression.sas
- Jammy_data/Dr Jammy_s Paper data_/Datasets/analytics/25 June 2019/Outputs and program files/men cox results.htm
- Jammy_data/Dr Jammy_s Paper data_/Datasets/analytics/25 June 2019/Outputs and program files/men cox_frac.sas
- Jammy_data/Dr Jammy_s Paper data_/Datasets/analytics/25 June 2019/Outputs and program files/men cox_revised.htm
- Jammy_data/Dr Jammy_s Paper data_/Datasets/analytics/25 June 2019/Outputs and program files/men cox_revised_files/
- Jammy_data/Dr Jammy_s Paper data_/Datasets/analytics/25 June 2019/Outputs and program files/men cox_revised_files/CumulativeResiduals.png
- Jammy_data/Dr Jammy_s Paper data_/Datasets/analytics/25 June 2019/Outputs and program files/men cox_revised_files/CumulativeResiduals1.png
- Jammy_data/Dr Jammy_s Paper data_/Datasets/analytics/25 June 2019/Outputs and program files/men cox_revised_files/CumulativeResiduals2.png
- Jammy_data/Dr Jammy_s Paper data_/Datasets/analytics/25 June 2019/Outputs and program files/men cox_revised_files/CumulativeResiduals3.png
- Jammy_data/Dr Jammy_s Paper data_/Datasets/analytics/25 June 2019/Outputs and program files/men cox_revised_files/CumulativeResiduals4.png
- Jammy_data/Dr Jammy_s Paper data_/Datasets/analytics/25 June 2019/Outputs and program files/men cox_revised_files/CumulativeResiduals5.png
- Jammy_data/Dr Jammy_s Paper data_/Datasets/analytics/25 June 2019/Outputs and program files/men cox_revised_files/ScoreProcess.png
- Jammy_data/Dr Jammy_s Paper data_/Datasets/analytics/25 June 2019/Outputs and program files/men cox_revised_files/ScoreProcess1.png
- Jammy_data/Dr Jammy_s Paper data_/Datasets/analytics/25 June 2019/Outputs and program files/men cox_revised_files/ScoreProcess10.png
- Jammy_data/Dr Jammy_s Paper data_/Datasets/analytics/25 June 2019/Outputs and program files/men cox_revised_files/ScoreProcess11.png
- Jammy_data/Dr Jammy_s Paper data_/Datasets/analytics/25 June 2019/Outputs and program files/men cox_revised_files/ScoreProcess2.png
- Jammy_data/Dr Jammy_s Paper data_/Datasets/analytics/25 June 2019/Outputs and program files/men cox_revised_files/ScoreProcess3.png
- Jammy_data/Dr Jammy_s Paper data_/Datasets/analytics/25 June 2019/Outputs and program files/men cox_revised_files/ScoreProcess4.png
- Jammy_data/Dr Jammy_s Paper data_/Datasets/analytics/25 June 2019/Outputs and program files/men cox_revised_files/ScoreProcess5.png
- Jammy_data/Dr Jammy_s Paper data_/Datasets/analytics/25 June 2019/Outputs and program files/men cox_revised_files/ScoreProcess6.png
- Jammy_data/Dr Jammy_s Paper data_/Datasets/analytics/25 June 2019/Outputs and program files/men cox_revised_files/ScoreProcess7.png
- Jammy_data/Dr Jammy_s Paper data_/Datasets/analytics/25 June 2019/Outputs and program files/men cox_revised_files/ScoreProcess8.png
- Jammy_data/Dr Jammy_s Paper data_/Datasets/analytics/25 June 2019/Outputs and program files/men cox_revised_files/ScoreProcess9.png
- Jammy_data/Dr Jammy_s Paper data_/Datasets/analytics/25 June 2019/Outputs and program files/men cox_vitd.sas
- Jammy_data/Dr Jammy_s Paper data_/Datasets/analytics/25 June 2019/Outputs and program files/overlay of normal curves.sas
- Jammy_data/Dr Jammy_s Paper data_/Datasets/analytics/25 June 2019/Outputs and program files/PH assumption testing.sas
- Jammy_data/Dr Jammy_s Paper data_/Datasets/analytics/25 June 2019/Outputs and program files/spline graphs.sas
- Jammy_data/Dr Jammy_s Paper data_/Datasets/analytics/25 June 2019/Outputs and program files/vitd inclusion and descriptive.sas
- Jammy_data/Dr Jammy_s Paper data_/Datasets/analytics/25 June 2019/Outputs and program files/women cox regression.sas
- Jammy_data/Dr Jammy_s Paper data_/Datasets/analytics/25 June 2019/Outputs and program files/women cox results.htm
- Jammy_data/Dr Jammy_s Paper data_/Datasets/analytics/25 June 2019/Outputs and program files/women cox_frac.sas
- Jammy_data/Dr Jammy_s Paper data_/Datasets/analytics/25 June 2019/Outputs and program files/women cox_revised.htm
- Jammy_data/Dr Jammy_s Paper data_/Datasets/analytics/25 June 2019/Outputs and program files/women cox_vitd.sas
- Jammy_data/Dr Jammy_s Paper data_/Datasets/analytics/25 June 2019/tables_docs/
- Jammy_data/Dr Jammy_s Paper data_/Datasets/analytics/25 June 2019/tables_docs/All KM curves.docx
- Jammy_data/Dr Jammy_s Paper data_/Datasets/analytics/25 June 2019/tables_docs/cox results.xlsx
- Jammy_data/Dr Jammy_s Paper data_/Datasets/analytics/25 June 2019/tables_docs/descriptives.xlsx
- Jammy_data/Dr Jammy_s Paper data_/Datasets/analytics/25 June 2019/tables_docs/details of outliers.xlsx
- Jammy_data/Dr Jammy_s Paper data_/Datasets/analytics/25 June 2019/tables_docs/Log rank test.xlsx
- Jammy_data/Dr Jammy_s Paper data_/Datasets/analytics/25 June 2019/tables_docs/Mediation analysis.xlsx
- Jammy_data/Dr Jammy_s Paper data_/Datasets/analytics/25 June 2019/tables_docs/Men KM curves.docx
- Jammy_data/Dr Jammy_s Paper data_/Datasets/analytics/25 June 2019/tables_docs/Overlay graphs of distribution.docx
- Jammy_data/Dr Jammy_s Paper data_/Datasets/analytics/25 June 2019/tables_docs/pQCT descriptives.xlsx
- Jammy_data/Dr Jammy_s Paper data_/Datasets/analytics/25 June 2019/tables_docs/Proportional hazard assumption.xlsx
- Jammy_data/Dr Jammy_s Paper data_/Datasets/analytics/25 June 2019/tables_docs/Spline grpahs.docx
- Jammy_data/Dr Jammy_s Paper data_/Datasets/analytics/25 June 2019/tables_docs/Spline grpahs_table.docx
- Jammy_data/Dr Jammy_s Paper data_/Datasets/analytics/25 June 2019/tables_docs/Women KM curves.docx
- Jammy_data/Dr Jammy_s Paper data_/Datasets/analytics/get death.sas
- Jammy_data/Dr Jammy_s Paper data_/Datasets/analytics/pqctdead.sas7bdat
- Jammy_data/Dr Jammy_s Paper data_/Datasets/Baseline covariates/
- Jammy_data/Dr Jammy_s Paper data_/Datasets/Baseline covariates/MILES data Dictionary_01 Aug 2014.xlsx
- Jammy_data/Dr Jammy_s Paper data_/Datasets/Baseline covariates/MILES Year1 Visit1 RAW data 02-09-2014.xlsx
- Jammy_data/Dr Jammy_s Paper data_/Datasets/Baseline pQCT/
- Jammy_data/Dr Jammy_s Paper data_/Datasets/Baseline pQCT/Miles_Bone Final April 27 2014.xlsx
- Jammy_data/Dr Jammy_s Paper data_/Datasets/Baseline pQCT/MILES_Bone_Final October 14 2013.xlsx
- Jammy_data/Dr Jammy_s Paper data_/Datasets/Baseline pQCT/MILES_Muscle _Final October 14 2013.xlsx
- Jammy_data/Dr Jammy_s Paper data_/Datasets/Baseline pQCT/Miles_MUSCLE Final April 27 2014.xlsx
- Jammy_data/Dr Jammy_s Paper data_/Datasets/Baseline pQCT/SAS/
- Jammy_data/Dr Jammy_s Paper data_/Datasets/Baseline pQCT/SAS/excelimport.sas
- Jammy_data/Dr Jammy_s Paper data_/Datasets/Baseline pQCT/SAS/getdata.sas
- Jammy_data/Dr Jammy_s Paper data_/Datasets/Baseline pQCT/SAS/merged/
- Jammy_data/Dr Jammy_s Paper data_/Datasets/Baseline pQCT/SAS/merged/allpqct.sas7bdat
- Jammy_data/Dr Jammy_s Paper data_/Datasets/Baseline pQCT/SAS/Original/
- Jammy_data/Dr Jammy_s Paper data_/Datasets/Baseline pQCT/SAS/Original/aprmd.sas7bdat
- Jammy_data/Dr Jammy_s Paper data_/Datasets/Baseline pQCT/SAS/Original/aprmfat.sas7bdat
- Jammy_data/Dr Jammy_s Paper data_/Datasets/Baseline pQCT/SAS/Original/aprr33.sas7bdat
- Jammy_data/Dr Jammy_s Paper data_/Datasets/Baseline pQCT/SAS/Original/aprr4.sas7bdat
- Jammy_data/Dr Jammy_s Paper data_/Datasets/Baseline pQCT/SAS/Original/aprt33.sas7bdat
- Jammy_data/Dr Jammy_s Paper data_/Datasets/Baseline pQCT/SAS/Original/aprt4.sas7bdat
- Jammy_data/Dr Jammy_s Paper data_/Datasets/Baseline pQCT/SAS/Original/aprt66.sas7bdat
- Jammy_data/Dr Jammy_s Paper data_/Datasets/Baseline pQCT/SAS/Original/keylist.sas7bdat
- Jammy_data/Dr Jammy_s Paper data_/Datasets/Baseline pQCT/SAS/Original/octmd.sas7bdat
- Jammy_data/Dr Jammy_s Paper data_/Datasets/Baseline pQCT/SAS/Original/octmfat.sas7bdat
- Jammy_data/Dr Jammy_s Paper data_/Datasets/Baseline pQCT/SAS/Original/octr33.sas7bdat
- Jammy_data/Dr Jammy_s Paper data_/Datasets/Baseline pQCT/SAS/Original/octr4.sas7bdat
- Jammy_data/Dr Jammy_s Paper data_/Datasets/Baseline pQCT/SAS/Original/octt33.sas7bdat
- Jammy_data/Dr Jammy_s Paper data_/Datasets/Baseline pQCT/SAS/Original/octt4.sas7bdat
- Jammy_data/Dr Jammy_s Paper data_/Datasets/Baseline pQCT/SAS/Original/octt66.sas7bdat
- Jammy_data/Dr Jammy_s Paper data_/Datasets/Baseline pQCT/SAS/Original/sasmac2.sas7bcat
- Jammy_data/Dr Jammy_s Paper data_/Datasets/Baseline pQCT/SAS/Original/sasmac3.sas7bcat
- Jammy_data/Dr Jammy_s Paper data_/Datasets/Baseline pQCT/SAS/Original/sasmacr.sas7bcat
- Jammy_data/Dr Jammy_s Paper data_/Datasets/Baseline pQCT/SAS/stacked/
- Jammy_data/Dr Jammy_s Paper data_/Datasets/Baseline pQCT/SAS/stacked/md.sas7bdat
- Jammy_data/Dr Jammy_s Paper data_/Datasets/Baseline pQCT/SAS/stacked/mfat.sas7bdat
- Jammy_data/Dr Jammy_s Paper data_/Datasets/Baseline pQCT/SAS/stacked/r33.sas7bdat
- Jammy_data/Dr Jammy_s Paper data_/Datasets/Baseline pQCT/SAS/stacked/r4.sas7bdat
- Jammy_data/Dr Jammy_s Paper data_/Datasets/Baseline pQCT/SAS/stacked/t33.sas7bdat
- Jammy_data/Dr Jammy_s Paper data_/Datasets/Baseline pQCT/SAS/stacked/t4.sas7bdat
- Jammy_data/Dr Jammy_s Paper data_/Datasets/Baseline pQCT/SAS/stacked/t66.sas7bdat
- Jammy_data/Dr Jammy_s Paper data_/Datasets/Death_31st March 2018/
- Jammy_data/Dr Jammy_s Paper data_/Datasets/Death_31st March 2018/get death.sas
- Jammy_data/Dr Jammy_s Paper data_/Datasets/Death_31st March 2018/MILES Details of Deaths  as on 05.04.2019.xlsx
- Jammy_data/Dr Jammy_s Paper data_/Datasets/Year 1 covariates/
- Jammy_data/Dr Jammy_s Paper data_/Datasets/Year 1 covariates/MILES_DATA_DICTIONARY_YEAR2_wave2.xlsx
- Jammy_data/Dr Jammy_s Paper data_/Datasets/Year 1 covariates/MILES_WAVE_2_Data_Final_Frozen_03.04.2017 (2).xlsx
- Jammy_data/Dr Jammy_s Paper data_/Datasets/Year 2 covariates/
- Jammy_data/Dr Jammy_s Paper data_/Datasets/Year 2 covariates/MILES_WAVE_3_Data_Dictionary_01.02.2017_V1_Raw.xlsx
- Jammy_data/Dr Jammy_s Paper data_/Datasets/Year 2 covariates/MILES_WAVE_3_Data_Final_Frozen_03.04.2017 (2).xlsx
- Jammy_data/Dr Jammy_s Paper data_/Datasets/Year 2 pQCT/
- Jammy_data/Dr Jammy_s Paper data_/Datasets/Year 2 pQCT/Miles_Final_Bone_July 10 2017.xlsx
- Jammy_data/Dr Jammy_s Paper data_/Datasets/Year 2 pQCT/Miles_Final_Muscle_July 10 2017.xlsx
- Jammy_data/Dr Jammy_s Paper data_/Mediation analysis/
- Jammy_data/Dr Jammy_s Paper data_/Mediation analysis/Analysis/
- Jammy_data/Dr Jammy_s Paper data_/Mediation analysis/Analysis/med4way_nointer results.pdf
- Jammy_data/Dr Jammy_s Paper data_/Mediation analysis/Analysis/Mediation analysis among men.docx
- Jammy_data/Dr Jammy_s Paper data_/Mediation analysis/Analysis/Mediation analysis_fulloutput.docx
- Jammy_data/Dr Jammy_s Paper data_/Mediation analysis/From Bob/
- Jammy_data/Dr Jammy_s Paper data_/Mediation analysis/From Bob/__MACOSX/
- Jammy_data/Dr Jammy_s Paper data_/Mediation analysis/From Bob/__MACOSX/._MediationPsychMethods
- Jammy_data/Dr Jammy_s Paper data_/Mediation analysis/From Bob/__MACOSX/MediationPsychMethods/
- Jammy_data/Dr Jammy_s Paper data_/Mediation analysis/From Bob/__MACOSX/MediationPsychMethods/._.DS_Store
- Jammy_data/Dr Jammy_s Paper data_/Mediation analysis/From Bob/__MACOSX/MediationPsychMethods/._AdditionalResourcesforSurvivalMediation
- Jammy_data/Dr Jammy_s Paper data_/Mediation analysis/From Bob/__MACOSX/MediationPsychMethods/._mediation.sas
- Jammy_data/Dr Jammy_s Paper data_/Mediation analysis/From Bob/__MACOSX/MediationPsychMethods/._MEDIATION.sps
- Jammy_data/Dr Jammy_s Paper data_/Mediation analysis/From Bob/__MACOSX/MediationPsychMethods/._Mediation_PsychMethods.pdf
- Jammy_data/Dr Jammy_s Paper data_/Mediation analysis/From Bob/__MACOSX/MediationPsychMethods/._OnlineAppendix.pdf
- Jammy_data/Dr Jammy_s Paper data_/Mediation analysis/From Bob/__MACOSX/MediationPsychMethods/._SPSS_ReadMeFile.rtf
- Jammy_data/Dr Jammy_s Paper data_/Mediation analysis/From Bob/__MACOSX/MediationPsychMethods/._StataMacro.rtf
- Jammy_data/Dr Jammy_s Paper data_/Mediation analysis/From Bob/__MACOSX/MediationPsychMethods/AdditionalResourcesforSurvivalMediation/
- Jammy_data/Dr Jammy_s Paper data_/Mediation analysis/From Bob/__MACOSX/MediationPsychMethods/AdditionalResourcesforSurvivalMediation/._.DS_Store
- Jammy_data/Dr Jammy_s Paper data_/Mediation analysis/From Bob/__MACOSX/MediationPsychMethods/AdditionalResourcesforSurvivalMediation/._Epidemiology_Letter.pdf
- Jammy_data/Dr Jammy_s Paper data_/Mediation analysis/From Bob/__MACOSX/MediationPsychMethods/AdditionalResourcesforSurvivalMediation/._mediation_survival.txt
- Jammy_data/Dr Jammy_s Paper data_/Mediation analysis/From Bob/__MACOSX/MediationPsychMethods/AdditionalResourcesforSurvivalMediation/._OnlineAppendix.pdf
- Jammy_data/Dr Jammy_s Paper data_/Mediation analysis/From Bob/MediationPsychMethods.zip
- Jammy_data/Dr Jammy_s Paper data_/Mediation analysis/From Bob/MediationPsychMethods/
- Jammy_data/Dr Jammy_s Paper data_/Mediation analysis/From Bob/MediationPsychMethods/.DS_Store
- Jammy_data/Dr Jammy_s Paper data_/Mediation analysis/From Bob/MediationPsychMethods/AdditionalResourcesforSurvivalMediation/
- Jammy_data/Dr Jammy_s Paper data_/Mediation analysis/From Bob/MediationPsychMethods/AdditionalResourcesforSurvivalMediation/.DS_Store
- Jammy_data/Dr Jammy_s Paper data_/Mediation analysis/From Bob/MediationPsychMethods/AdditionalResourcesforSurvivalMediation/Epidemiology_Letter.pdf
- Jammy_data/Dr Jammy_s Paper data_/Mediation analysis/From Bob/MediationPsychMethods/AdditionalResourcesforSurvivalMediation/mediation_survival.txt
- Jammy_data/Dr Jammy_s Paper data_/Mediation analysis/From Bob/MediationPsychMethods/AdditionalResourcesforSurvivalMediation/OnlineAppendix.pdf
- Jammy_data/Dr Jammy_s Paper data_/Mediation analysis/From Bob/MediationPsychMethods/mediation.sas
- Jammy_data/Dr Jammy_s Paper data_/Mediation analysis/From Bob/MediationPsychMethods/MEDIATION.sps
- Jammy_data/Dr Jammy_s Paper data_/Mediation analysis/From Bob/MediationPsychMethods/Mediation_PsychMethods.pdf
- Jammy_data/Dr Jammy_s Paper data_/Mediation analysis/From Bob/MediationPsychMethods/OnlineAppendix.pdf
- Jammy_data/Dr Jammy_s Paper data_/Mediation analysis/From Bob/MediationPsychMethods/SPSS_ReadMeFile.rtf
- Jammy_data/Dr Jammy_s Paper data_/Mediation analysis/From Bob/MediationPsychMethods/StataMacro.rtf
- Jammy_data/Dr Jammy_s Paper data_/Mediation analysis/Gefald et al 2016.pdf
- Jammy_data/Dr Jammy_s Paper data_/Mediation analysis/stata journal.pdf
- Jammy_data/Dr Jammy_s Paper data_/Mediation analysis/Valeri 2019.pdf
- Jammy_data/Dr Jammy_s Paper data_/Mediation analysis/valeri et al 2013.pdf
- Jammy_data/Dr Jammy_s Paper data_/Mediation analysis/Valeri et al 2016.pdf
- Jammy_data/Dr Jammy_s Paper data_/Paper 2 ver_1.docx
- Jammy_data/Dr Jammy_s Paper data_/Tables and figures.docx
