# Supplementary material for: Peripheral bone structure, geometry, and strength and muscle density as derived from peripheral quantitative computed tomography and mortality among rural south Indian older adults
Source: PLOS Glob Public Health. 2022 Oct 4;2(10):e0000333. doi: 10.1371/journal.pgph.0000333 (PMC10022329; doi:10.1371/journal.pgph.0000333)
Supplement: S1 Data — (ZIP) [file pgph.0000333.s001.zip › Jammy_data/Dr Jammy_s Paper data_/Datasets/analytics/22April_2019/merge pqct n covar.sas]

proc sort data=pqct
by id
run
proc sort data=covar	by id	run
data tog
merge pqct(in=a) covar (in=b)
by id
if a=1
run
libname a"C:\Users\Dr Jammy\Desktop\Datasets\analytics"
data a.all4survival
set tog
run
