# Supplementary material for: Peripheral bone structure, geometry, and strength and muscle density as derived from peripheral quantitative computed tomography and mortality among rural south Indian older adults
Source: PLOS Glob Public Health. 2022 Oct 4;2(10):e0000333. doi: 10.1371/journal.pgph.0000333 (PMC10022329; doi:10.1371/journal.pgph.0000333)
Supplement: S1 Data — (ZIP) [file pgph.0000333.s001.zip › Jammy_data/Dr Jammy_s Paper data_/Datasets/analytics/25 april 2019/Data/Men/mediation do file.do]

med4way z1BM_MD_1 avg_gaitspeed AGE_b HEALTH_RATING_31 adl eversmk DRINK_ALCOHOL_412 STROKE_513 dm htn, a0(1) a1(0) m(0.6879) yreg(aft,we) mreg(linear)

med4way_nointer z1BM_MD_1 avg_gaitspeed AGE_b HEALTH_RATING_31 adl cursmk DRINK_ALCOHOL_412 STROKE_513 dm htn height WEIGHT BM_Muscle, a0(1) a1(0) m(0.6879) yreg(aft,we) mreg(linear) fulloutput
