# Supplementary material for: Peripheral bone structure, geometry, and strength and muscle density as derived from peripheral quantitative computed tomography and mortality among rural south Indian older adults
Source: PLOS Glob Public Health. 2022 Oct 4;2(10):e0000333. doi: 10.1371/journal.pgph.0000333 (PMC10022329; doi:10.1371/journal.pgph.0000333)
Supplement: S1 Data — (ZIP) [file pgph.0000333.s001.zip › Jammy_data/Dr Jammy_s Paper data_/Datasets/Death_31st March 2018/get death.sas]

PROC IMPORT OUT= WORK.DEATH 
            DATAFILE= "C:\Users\Dr Jammy\Desktop\Datasets\Death_31st Mar
ch 2018\MILES Details of Deaths  as on 05.04.2019.xlsx" 
            DBMS=EXCEL REPLACE;
     RANGE="death$"; 
     GETNAMES=YES;
     MIXED=NO;
     SCANTEXT=YES;
     USEDATE=YES;
     SCANTIME=YES;
RUN;
